# Supplementary material for: Molecular age estimation based on posttranslational protein modifications in bone: why the type of bone matters
Source: Int J Legal Med. 2023 Jan 17;137(2):437–43. doi: 10.1007/s00414-023-02948-9 (PMC9902325; doi:10.1007/s00414-023-02948-9)
Supplement: Supplementary file 1 — Supplementary file1 (XLSX 20 KB) [file 414_2023_2948_MOESM1_ESM.xlsx]

## Sheet: Tab.1
				skull			clavicle			rib
Serial	sex	age	D-Asp TP	D-Asp NCP	Pen	D-Asp TP	D-Asp NCP	Pen	D-Asp TP	D-Asp NCP	Pen
number	[f;m]	[years]	ln [(1+D/L)/(1–D/L)]	ln [(1+D/L)/(1–D/L)]	[nmol/mg]	ln [(1+D/L)/(1–D/L)]	ln [(1+D/L)/(1–D/L)]	[nmol/mg]	ln [(1+D/L)/(1–D/L)]	ln [(1+D/L)/(1–D/L)]	[nmol/mg]
LK2	f	76	0.0643434	0.170932	0.00391174	0.0643079	0.176721	0.00400695	0.0503383	0.0992164	0.00953102
LK4	m	38	0.0743558	0.207141	0.00182229	0.0680522	0.210549	0.00299565	0.0587331	0.140429	0.00381684
LK5	f	27	0.0366255	0.147054	0.000911159	0.0428079	0.137743	0.00154726	0.0424444	0.104019	0.00166909
LK6	m	57	0.0751994	0.255307	N/A	0.0680896	0.173456	0.0042412	0.0554226	0.113914	0.00902146
LK7	m	71	0.0846384	0.25335	*	0.0731248	0.187278	*	0.0670252	0.158456	*
LK11	f	81	0.066256	0.210463	0.00490099	0.0654992	0.280174	0.00474356	0.0554496	0.189851	N/A
LK13	m	85	0.0876627	0.323097	N/A	0.0769888	0.23432	0.00632625	0.0701709	0.258414	0.0173458
LK14	m	45	0.0525997	0.183587	0.00178484	0.0460647	N/A	0.0028704	0.0447446	0.121606	N/A
LK16	m	49	0.0793497	0.255326	0.00246051	0.0667158	0.225169	0.00605109	0.0624545	0.151017	0.00585203
LK22	f	69	N/A	N/A	0.00480729	N/A	N/A	N/A	N/A	N/A	N/A
LK33	m	57	0.0566636	0.207617	0.00250308	0.0682038	0.264922	0.00398801	0.048482	0.148854	0.00785503
LK35	m	64	N/A	N/A	0.00381948	N/A	N/A	N/A	N/A	N/A	N/A
LK36	m	59	0.0584485	0.244679	0.00268114	0.0549519	0.190556	0.0049408	0.0519085	0.176926	0.00422616
LK40	m	56	0.069931	0.256964	0.00282119	0.0568097	0.270896	0.00259553	0.0483961	0.118861	0.00576886
LK41	f	68	0.0613893	0.23513	0.00425823	0.0669708	0.297079	0.00409299	0.053609	0.174618	0.00488831
LK42	f	66	0.0557167	0.201053	0.00375667	0.0658099	0.289577	0.00374731	0.0620725	0.187918	0.00768166
LK46	m	59	0.0680521	0.240326	0.00392973	0.0420827	0.129225	0.00195498	0.0511961	0.1459	0.00595852
LK61	m	33	0.0581953	0.19505	0.00138455	0.0508785	0.083127	0.00129941	0.0438651	0.135174	0.00170989
LK65	f	53	0.0661858	N/A	0.0032677	0.0678322	0.237676	0.00354244	0.051586	0.177374	0.00540688
LK69	m	42	0.0644471	0.262449	N/A	0.0435997	0.135532	0.00250119	0.0448211	0.177658	0.00625445
LK70	f	48	0.0669984	0.26687	0.00204755	0.0622235	0.246518	0.00295759	0.0338734	0.149454	N/A
LK71	m	68	0.0724928	0.286754	0.00329787	0.0632828	0.258944	0.00636204	0.0575258	0.192721	0.0111851
LK72	m	51	N/A	N/A	N/A	N/A	N/A	0.00493915	N/A	N/A	0.0191077
LK73	m	44	0.0676461	0.237752	0.00224189	0.0565039	0.242261	0.00271374	0.0543243	0.16586	0.00399846
LK74	f	37	0.0566642	0.193741	0.00185129	0.0520334	0.227897	0.00190778	N/A	0.154259	N/A
LK78	m	68	0.0669083	N/A	N/A	0.061227	0.210213	0.00569556	0.0473617	0.0621977	N/A
LK79	m	51	N/A	N/A	0.00297223	N/A	N/A	0.00399786	N/A	N/A	0.0143875
LK80	m	69	0.0786326	0.277816	0.0042033	0.0712679	0.252197	N/A	0.0602748	0.19956	N/A
LK81	m	90	0.0597932	0.263602	0.00519432	0.0643976	0.225512	N/A	0.0647412	0.226057	0.00995844
LK82	f	67	0.0609081	0.193577	0.00508108	0.0544089	0.207528	0.00456661	0.0471621	0.117844	N/A
LK83	f	74	0.0721779	0.214015	0.00423074	0.0745896	0.300665	0.00471906	N/A	0.170512	0.0157928
LK85	m	0.21	N/A	0.065698	N/A	N/A	N/A	N/A	N/A	N/A	N/A
LK86	m	44	0.0633952	0.211369	0.00226561	0.0484011	0.226631	0.00244568	0.0414568	0.170529	0.00400527
LK87	m	45	N/A	N/A	0.00332064	N/A	N/A	N/A	N/A	N/A	N/A
LK90	f	28	0.0556761	0.181079	*	0.0523689	0.207785	*	0.0487711	0.114489	*
LK91	m	20	0.0432613	0.149928	0.000823999	0.0371925	0.115389	0.000475351	0.039376	0.0965146	0.00121292
LK92	f	15	0.0387412	0.10868	0.0010487	0.0345351	0.0942187	0.000359887	N/A	0.0806706	0.000882467
LK96	m	36	0.0524601	0.215792	0.0023569	0.055908	0.192274	0.00235664	N/A	0.0557059	0.00172346
LK98	f	35	0.0618984	0.209494	0.00187841	0.0568289	0.200373	0.00173846	0.0560303	0.148983	0.00213072
LK99	f	91	0.0745844	0.279627	0.00459781	0.0673158	0.255495	0.00512444	0.0652481	0.190667	0.00737364
LK100	f	33	0.0585917	0.23599	0.00180498	0.0628779	0.167908	0.00265385	0.0474007	0.114568	0.00133837
LK111	f	3	0.0293971	0.0614088	n. d.	0.0270576	N/A	n. d.	0.0260669	0.0547228	n. d.
LK112	m	94	0.0751424	0.317986	0.00481036	0.0645874	0.231786	0.00454895	0.0598043	0.184157	0.0146403
LK118	f	11	0.0374778	0.121881	0.000954175	0.0265757	0.0663985	0.000466412	0.013837	0.0411304	0.000324597
LK119	m	22	N/A	N/A	0.00118549	N/A	N/A	N/A	N/A	N/A	N/A
LK121	m	26	0.0560131	0.191252	0.00133933	0.0507066	0.20649	0.000969417	0.046404	0.13524	0.00169779
LK122	f	26	N/A	N/A	0.00198754	N/A	N/A	N/A	N/A	N/A	N/A
LK123	f	4	0.0281133	0.0653355	n. d.	0.0285514	0.0578799	n. d.	0.0222133	0.0557494	n. d.
LK124	m	6	0.0333631	0.10271	*	0.0302517	0.0901441	*	0.0261622	0.075589	*
LK125	m	0.5	0.0229993	0.052557	n. d.	0.0240645	N/A	n. d.	0.0252114	N/A	n. d.
LK126	f	8	0.0338562	0.0999191	0.000494423	0.0299817	0.0868542	0.000271333	0.0227527	0.0664007	n. d.
LK127	f	18	0.043575	0.135048	0.000802733	0.035586	0.0993002	0.000448142	0.0339746	N/A	0.00042853
LK128	m	23	0.0463156	0.141779	0.00134182	0.0456926	0.169656	0.00099696	0.0473761	0.15704	0.00107644
LK129	m	0.5	0.0225676	0.0450081	n. d.	0.0253513	N/A	n. d.	0.0236492	N/A	n. d.
LK130	m	24	0.0489744	0.161402	0.00140534	0.0451275	0.143129	0.000603367	0.0435751	0.140776	0.00135021
LK131	m	18	0.0427099	0.124808	0.000779511	0.0353485	0.0713956	0.000681182	0.0306195	0.0474648	0.000663997
LK133	f	19	0.0399917	0.122341	0.00118261	0.0351867	0.0943726	0.000618542	0.0335631	0.0761532	0.000412441
LK134	m	26	0.0419988	0.125727	0.00171144	0.0396729	0.102501	0.00127746	0.0328031	0.0677953	0.000725823
